# Supplementary material for: The Effect of a Multi-Ingredient Pre-Workout Supplement on Time to Fatigue in NCAA Division I Cross-Country Athletes
Source: Nutrients. 2021 May 27;13(6):1823. doi: 10.3390/nu13061823 (PMC8228073; doi:10.3390/nu13061823)
Supplement: Supplementary file 1 [file nutrients-13-01823-s001.zip]

Archive with 1 entries (1 files):
- nutrients-1221070-supplementary.pdf
